# Supplementary material for: The Impact of an Elevated Uric Acid Level on the Prevalence of Coronary Artery Disease in Pancreas Transplant Candidates with Type 1 Diabetes: A Cross Sectional Study
Source: J Clin Med. 2022 Apr 26;11(9):2421. doi: 10.3390/jcm11092421 (PMC9102555; doi:10.3390/jcm11092421)
Supplement: Supplementary file 1 [file jcm-11-02421-s001.zip]

Archive with 1 entries (1 files):
- jcm-1603598-supplementary.pdf
